# Supplementary material for: Comparison and Determination of the Content of Mosapride Citrate by Different qNMR Methods
Source: Int J Mol Sci. 2024 Sep 27;25(19):10442. doi: 10.3390/ijms251910442 (PMC11476420; doi:10.3390/ijms251910442)
Supplement: Supplementary file 1 [file ijms-25-10442-s001.zip]

Archive with 1 entries (1 files):
- ijms-3119437-supplementary.pdf
